# Supplementary material for: Transporter Protein-Guided Genome Mining for Head-to-Tail Cyclized Bacteriocins
Source: Molecules. 2021 Nov 28;26(23):7218. doi: 10.3390/molecules26237218 (PMC8659200; doi:10.3390/molecules26237218)
Supplement: Supplementary file 1 [file molecules-26-07218-s001.zip]

Archive with 2 entries (1 files):
- molecules-1475849-supplementary/
- molecules-1475849-supplementary/molecules-1475849-supplementary.xlsx
