# Supplementary material for: Transporter Protein-Guided Genome Mining for Head-to-Tail Cyclized Bacteriocins
Source: Molecules. 2021 Nov 28;26(23):7218. doi: 10.3390/molecules26237218 (PMC8659200; doi:10.3390/molecules26237218)
Supplement: Supplementary file 1 [file molecules-26-07218-s001.zip › molecules-1475849-supplementary/molecules-1475849-supplementary.xlsx]

## Sheet: Sheet 1
Table S1. Complete list of head-tail cyclized bacteriocins identified in this study, classified based on the clustering result of the sequence similarity network analysis.
LEGEND	Experimentally characterized
	Identified in previous precursor-based genome mining study [Vezina et.al, 2020]
SSN Cluster No.	Identity	Protein ID	Nucleotide ID	Isolate	Length (aa)	Precursor Peptide Sequence
1	Amylocyclicin	WP_003151973.1	NC_009725.2	Bacillus velezensis FZB42	111	MNLVKSNKKSFILFGAALAAATLVYALLLTGTELNVAAAHAFSANAELASTLGISTAAAKKAIDIIDAASTIASIISLIGIVTGAGAISYAIVATAKTMIKKYGKKYAAAW
		ANB84905.1	CP015417.1	Bacillus velezensis SB1216
		WP_003151973.1	NZ_AJVF01000039.1	Bacillus siamensis KCTC 13613
		WP_003151973.1	NZ_CACRZA010000004.1	Bacillus velezensis Marseille-Q1230
		WP_003151973.1	NZ_CP006058.1	Bacillus amyloliquefaciens UMAF6639
		WP_003151973.1	NZ_CP007244.1	Bacillus amyloliquefaciens subsp. plantarum TrigoCor1448
		WP_003151973.1	NZ_CP018295.1	Bacillus subtilis J-5
		WP_003151973.1	NZ_CP020805.1	Bacillus velezensis 9D-6
		WP_003151973.1	NZ_CP020874.1	Bacillus velezensis GYL4
		WP_003151973.1	NZ_CP022654.2	Bacillus velezensis SCDB 291
		WP_003151973.1	NZ_CP025001.1	Bacillus siamensis SCSIO 05746
		WP_003151973.1	NZ_CP025258.1	Bacillus sp. SJ-10
		WP_003151973.1	NZ_CP029069.1	Bacillus amyloliquefaciens ALB65
		WP_003151973.1	NZ_CP029296.1	Bacillus velezensis AP183
		WP_003151973.1	NZ_CP031424.1	Bacillus velezensis B-4
		WP_003151973.1	NZ_CP031880.1	Bacillus velezensis OSY-GA1
		WP_003151973.1	NZ_CP033967.1	Bacillus velezensis 1B-23
		WP_003151973.1	NZ_CP034176.1	Bacillus velezensis MH25
		WP_003151973.1	NZ_CP039380.1	Bacillus velezensis LPL-K103
		WP_003151973.1	NZ_CP041144.1	Bacillus velezensis UCMB5044
		WP_003151973.1	NZ_CP043809.1	Bacillus velezensis ZeaDK315Endobac16
		WP_003151973.1	NZ_CP044133.1	Bacillus velezensis FJAT-46737
		WP_003151973.1	NZ_CP045711.1	Bacillus velezensis HN-Q-8
		WP_003151973.1	NZ_CP045926.1	Bacillus velezensis AL7
		WP_003151973.1	NZ_CP046918.1	Bacillus velezensis BA-26
		WP_003151973.1	NZ_CP051011.1	Bacillus velezensis BY6
		WP_003151973.1	NZ_CP051463.1	Bacillus velezensis UCMB5140
		WP_003151973.1	NZ_JAAEBJ010000003.1	Bacillus velezensis TNN2
		WP_003151973.1	NZ_JAAHBR010000005.1	Bacillus velezensis HU-91
		WP_003151973.1	NZ_JAAMNM010000005.1	Bacillus sp. EKM207B
		WP_003151973.1	NZ_JAAOIT010000575.1	Bacillus amyloliquefaciens AAK_S6
		WP_003151973.1	NZ_JABAGN010000001.1	Bacillus velezensis WCA-380-WT-2A1
		WP_003151973.1	NZ_JABBYI010000009.1	Bacillus velezensis SPL51
		WP_003151973.1	NZ_JABDIB010000010.1	Bacillus velezensis N11
		WP_003151973.1	NZ_JTJG01000009.1	Bacillus siamensis JJC33M
		WP_003151973.1	NZ_JYGH01000024.1	Bacillus velezensis GR4-5
		WP_003151973.1	NZ_KB206091.1	Bacillus amyloliquefaciens DC-12
		WP_003151973.1	NZ_KQ236689.1	Bacillus sp. JFL15
		WP_003151973.1	NZ_LQYO01000010.1	Bacillus amyloliquefaciens B4140
		WP_003151973.1	NZ_LSZL01000045.1	Bacillus velezensis AP194
		WP_003151973.1	NZ_LYNA01000036.1	Bacillus velezensis CFSAN034338
		WP_003151973.1	NZ_LYUE01000034.1	Bacillus siamensis SRCM100169
		WP_003151973.1	NZ_MSYT01000002.1	Bacillus amyloliquefaciens Fito_F321
		WP_003151973.1	NZ_MTQG01000016.1	Bacillus sp. GZB
		WP_003151973.1	NZ_NBBC01000032.1	Bacillus sp. LYLB4
		WP_003151973.1	NZ_NBMN01000002.1	Bacillus velezensis SSBW-18
		WP_003151973.1	NZ_NBMO01000002.1	Bacillus velezensis SSBW-10
		WP_003151973.1	NZ_NPCI01000015.1	Bacillus siamensis 7551
		WP_003151973.1	NZ_NPCZ01000010.1	Bacillus velezensis 7751-1
		WP_003151973.1	NZ_NQXV01000036.1	Bacillus velezensis GF610
		WP_003151973.1	NZ_QPJZ01000004.1	Bacillus amyloliquefaciens E1101
		WP_003151973.1	NZ_RQPF01000008.1	Bacillus velezensis TH16
		WP_003151973.1	NZ_SDKF01000002.1	Bacillus velezensis Fad 94
		WP_003151973.1	NZ_SDKI01000001.1	Bacillus velezensis FUA2155
		WP_003151973.1	NZ_SHOC01000002.1	Bacillus velezensis A3
		WP_003151973.1	NZ_SSKM01000005.1	Bacillus velezensis LP16S
		WP_003151973.1	NZ_SUPO01000015.1	Bacillus amyloliquefaciens HMA-LCI
		WP_003151973.1	NZ_VDZF01000003.1	Bacillus velezensis AS43.3 DE0372
		WP_003151973.1	NZ_VELL01000001.1	Bacillus velezensis DE0204
		WP_003151973.1	NZ_VEWV01000004.1	Bacillus velezensis KT1
		WP_003151973.1	NZ_WODE01000003.1	Bacillus amyloliquefaciens CB
1	Amylocyclicin CMW1	WP_045509383.1	NZ_DF836085.1	Bacillus amyloliquefaciens CMW1	111	MNLVKSNKKSFILFGAALAAATLVYALLLTGTELNVAAAHAFSANAELASTLGISAAAAKKAIDIIDAASTIASIISLIGIVTGAGAISYAIVATAKTMIKKYGKKYAAAW
1		AQT86857.1	CP019794.1	Paenibacillus larvae subsp. pulvifaciens ATCC 13537	93	MSASLLYMFLLTGTNLGVTPVQGFSGNAELASTLGISTAAAKKAIDIIDAASTIASIISLIGIVTGAGAVSYAIVATAKTMIKKYGKKYAAAW
1		WP_023484873.1	NZ_CP019651.1	Paenibacillus larvae subsp. larvae ERIC_I	111	MNLVKSNKKVIVLLGLGLVSTSLLYMFLLTGTNLGVTPVQGFSGNAELASTLGISTAAAKKAIDIIDAASTIASIISLIGIVTGAGAVSYAIVATAKTMIKKYGKKYAAAW
		WP_023484873.1	NZ_ADFW01000001.1	Paenibacillus larvae subsp. larvae DSM 25719
		WP_023484873.1	NZ_CP019652.1	Paenibacillus larvae subsp. larvae DSM 25430
1		WP_077996720.1	NZ_CP019659.1	Paenibacillus larvae subsp. larvae Eric_IV	111	MNLVKSNKKVIVLLGLGLMSASLLYMFLLTGTNLGVTPVQGFSGNAELASTLGISTAAAKKAIDIIDAASTIASIISLIGIVTGAGAVSYAIVATAKTMIKKYGKKYAAAW
		AVF24873.1	CP019655.1	Paenibacillus larvae subsp. larvae ERIC_III
		WP_077996720.1	NZ_CP019794.1	Paenibacillus larvae subsp. pulvifaciens ATCC 13537
1		REJ19028.1	QEVY01000015.1	Bacillaceae bacterium ZCTH6_B	54	MKQATAGLIIDLVSGGSTLWSIVAAVAGLSGAIGGITAIKAVIQNSGRDFAIAW
		WP_133309118.1	NZ_LVHY01000082.1	Aeribacillus pallidus 8
1		REJ21878.1	QEWC01000019.1	Bacillaceae bacterium ZCTH5_B	108	MKQCVDLKKIVILGLLASLLTFALGLMSAQVTTEIGTVNSSFALLATKLGIKQATAGLIIDLVSGGSTLWSIVAAVAGISGAGLIAIGGITAIKAVIKKSGRDFAISW
		WP_144598225.1	NZ_VISS01000028.1	Aeribacillus composti KCTC 33824
1		WP_003222927.1	NZ_CP026362.1	Bacillus vallismortis DSM 11031	111	MNLVKSNKKSFVLFGAALAAATLVYALLLTGTELNVAAAHAFSANAELASTLGISTAAAKKAIDIIDAASTVASIISLIGIVTGAGAISYAIVATAKSMIKKYGKKYAAAW
		WP_003222927.1	NZ_CP033052.1	Bacillus vallismortis Bac111
		WP_003222927.1	NZ_CP041015.1	Bacillus subtilis FDAARGOS_606
1		WP_014097341.1	NC_016023.1	Bacillus coagulans 36D1	112	MVNSLTNKKRVFLFVVIGLVLATLSSVAYISTLQITIHQTAVLPGNAYLASTLGISTAAAKKAIDIIDTASTIASIISLIGVVTGAGAISYAVVATAKAMIKKYGKKYAAAW
		WP_014097341.1	NZ_CP026649.1	Bacillus coagulans R11
		WP_014097341.1	NZ_CP035305.1	Bacillus coagulans IDCC1201
		WP_014097341.1	NZ_WMBS01000001.1	Bacillus coagulans LSBC-1
		WP_014097341.1	NC_016023.1	Weizmannia coagulans 36D1
1		WP_014477869.1	NZ_MZZI01000001.1	Bacillus subtilis RC 25	111	MNLVKSNKKSFILFGAALAAATLVYALLLTGTELNVAAAHAFSANAELASTLGISTAAAKKAIDIIDAASTVASIISLIGIVTGAGAISYAIVATAKTMIKKYGKKYAAAW
		WP_014477869.1	NC_017195.1	Bacillus subtilis subsp. subtilis RO-NN-1
		WP_014477869.1	NZ_CP031784.1	Bacillus subtilis HMNig-2
1		WP_035190623.1	NZ_LQYH01000022.1	Bacillus coagulans B4100	112	MVNSLSNKKRVFLFVVIGLVLATLSSVAYISTLQITIHQTAVLPGNAYLASTLGISTAAAKKAIDIIDTASTIASIISLIGVVTGAGAISYAVVATAKAMIKKYGKKYAAAW
		WP_035190623.1	NZ_JABBFU010000006.1	Bacillus coagulans CGI314
1		WP_035722385.1	NZ_BAVS01000004.1	Gracilibacillus boraciitolerans JCM 21714	112	MVNNLSNKYVFMIAIIGLAFATLSSIAFISTLQISIGDTALLAGNSHLASTLGISAYAAKKAVDIIDAASAVVSIISLIGIVTGGAGAISYAIVATAKYMIRNYGKKYAAAW
1		WP_041481666.1	NZ_NMRK01000002.1	Bacillus amyloliquefaciens KCP2	110	MVVKSNKKSFILFGAALAAATFVYALLLTGTELNVAAAHAFSANAELASTLGISAAAAKKAIDIIDAASTIASIISLIGIVTGAGAISYAIVATAKTMIKKYGKKYAAAW
1		WP_041915581.1	NZ_VRTU01000002.1	Bacillus amyloliquefaciens FUA2154	111	MNLVKSNKKSFILFGAALAAATFVYALLLTGTELNVAAAHAFSANAELASTLGISAAAAKKAIDIIDAASTIASIISLIGIVTGAGAISYAIVATAKTMIKKYGKKYAAAW
1		WP_061527068.1	NZ_LSAZ01000001.1	Bacillus nakamurai NRRL B-41091	111	MNLVKSNKKSFLLFGAALAAAALVYALLLTGTELNVAAAHTFSANAELASTLGISAAAAKKAIDIIDAASTIASIISLIGIVTGAGAISYAIVATAKTMIKKYGKKYAAAW
1		WP_070082305.1	NZ_CP050462.1	Bacillus velezensis Htq6	111	MNLVKSNKKSFILFGAALAAATLVYALLLTGTELNVAAAHVFSANAELASTLGISTAAAKKAIDIIDAASTIASIISLIGIVTGAGAISYAIVATAKTMIKKYGKKYAAAW
1		WP_088022404.1	NZ_NUDE01000006.1	Bacillus cereus AFS012491	111	MNLNASQQEKVIVSTLVLIAIIMIGFLGTVTGDISVTSTGFSGQSSFLASKLGLTNLSANRIIYLIDTGSTIMTIVSIVTAVTGAGLIAAGGIAGIKYVIKKQGKDKAAAW
		WP_088022404.1	NZ_PGSA01000365.1	Bacillus thuringiensis serovar higo NRRL B-23150 52190
1		WP_088022406.1	NZ_NUDE01000006.1	Bacillus cereus AFS012491	111	MNLTISKKEKLIVTSFMMASSIMIAFFGTVTGNIPITEIDFGSQSSFFATLLGLSHSSAAIVIDLINKGSTVLTIISMVSAVSGAGLIAAGGIAGIKYVIKKKGRDKAVAW
		WP_088022406.1	NZ_PGSA01000365.1	Bacillus thuringiensis serovar higo NRRL B-23150 52190
1		WP_088022409.1	NZ_NUDE01000006.1	Bacillus cereus AFS012491	111	MNLTISKREKLTVTSFMMVSIIMVTFFGTVTGNIPITEIDFGSQSSFFATKLGLTQSAAAIVIDLINKGSTVLTIISMVSAVSGAGLIAAGGIAGIKYVIKKKGRDKAVAW
		WP_088022409.1	NZ_PGSA01000365.1	Bacillus thuringiensis serovar higo NRRL B-23150 52190
1		WP_094245015.1	NZ_CP017703.1	Aeribacillus pallidus KCTC3564	54	MKQATAGLIIDLVSGGSTLWSIVAAVAGLSGAIGGITAIKAVIQNSGRKYAIAW
		WP_094245015.1	NZ_QURG01000026.1	Aeribacillus pallidus W-12
		WP_094245015.1	NZ_SFCD01000052.1	Aeribacillus pallidus TD1
1		WP_101804450.1	NZ_VELD01000009.1	Staphylococcus hominis DE0233	107	MVNTKSLFKYGMIFVAASLLVVLFGTLTGDISGISSSSMEFANFATKVGVSDATAGKVIDLVSAGSTIASIVSAVAGVTGAGLIAAGGIQTVKYMIKKKGKDKAAAW
1		WP_111291550.1	NZ_QBHN01000010.1	Bacillus safensis subsp. osmophilus BC09	108	MVKSTKSQTLLLIVVATIVSLMSGLMATQLAAAPAAEIQATFSMLATKLGISQATAGVVIDMIAGGSTLWTIVAAVAGLSGAGLIAVGGITAIKAVIKQNGKKFAVSW
1		WP_127064407.1	NZ_CP021442.1	Bacillus thuringiensis C15	113	MNLANNKNKFLFLIGGTSALIGAFLLYVSTINSTTIQFASSKVFIGQAEFSSTLGISGYAAKKAVDIISAAGDLYAIIGLLGVVTGVGAIGYGIVVTAKTLAKKYGKAYAASW
1		WP_144472707.1	NZ_VEBG01000004.1	Bacillus safensis DE0299	108	MVKSTKSQTLLLIVVATIISLMFGLMATQLAAAPAAEIQTTFSMLATKLGISQATAGVVIDMIAGGSTLWTIVAAVAGLSGAGLIAVGGITAIKAVIKQNGKKFAVSW
1		WP_159354540.1	NZ_CP047268.1	Bacillus velezensis DH8043	111	MNLVKSNKKSFILFGAALAAATLVYALLLTGTELNVAAAHAFSANAELASTLGISTAAAKKAIDIIDAASTIASIISLIGIVTGAGTISYAIVATAKTMIKKYGKKYAAAW
1		WP_160183214.1	NZ_CP047644.1	Bacillus sp. AM1	111	MNLVKSNKKSFILFGAALAAATLVYALLLTGIELNVAAAHAFSANAELASTLGISTAAAKKAIDIIDAASTIASIISLIGIVTGAGAISYAIVATAKTMIKKYGKKYAAAW
1		WP_168367382.1	NZ_WLBZ01000031.1	Staphylococcus aureus 917-0	108	MSISKKFLSYGAVLLIASILVAALGTFTAEITSASSGVSVEFANLATKLGIGQSTAGYIISLINNGSTIWSIASLVAGVSGAGLLAAGGIQGIKYAIKKKGADAAAAW
1	Enterocin NKR-5-3B	BAT21392.1	LC068607.1	Enterococcus faecium NKR-5-3	87	MKKNLLLVLPIVGIVGLFVGAPMLTANLGISSYAAKKVIDIINTGSAVATIIALVTAVVGGGLITAGIVATAKSLIKKYGAKYAAAW
		OJG94406.1	JXLE01000011.1	Enterococcus thailandicus DSM 21767
		OTP22298.1	NGMR01000001.1	Enterococcus sp. 5B7_DIV0075
		WP_067484535.1		Enterococcus thailandicus
1		BBL80431.1	AP019791.1	Rubrobacter xylanophilus AA3-22	115	MQFVQLSRGLAFRLVAALALVVAMAITYFMVASGSLPSIGNTNGLSAGIADLATNLGISYYAAKKAIDIIVTFSNIALILSLLASVVGAGIFTAGIVAIAKRLALRYGERYAAAW
1		EFF26988.1	ABSC01000067.1	Enterococcus faecium E1679	87	MKKNLLLVLPILGFAGFFVGVPMLSANIGISSYAAKKVIDIINTGSTVATIISIVAAVVGGGLITAGIVATAKSLIKKYGAKYAAAW
		WP_002300807.1	NZ_KB029878.1	Enterococcus faecium EnGen0024 E1904
		WP_002300807.1	NZ_KI518293.1	Enterococcus faecium 10/96A
1		WP_143529327.1	NZ_AP019791.1	Rubrobacter xylanophilus AA3-22	86	MVASGSLPSIGNTNGLSAGIADLATNLGISYYAAKKAIDIIVTFSNIALILSLLASVVGAGIFTAGIVAIAKRLALRYGERYAAAW
1		WP_061577741.1	NZ_LQYJ01000113.1	Bacillus coagulans B4096	110	MENTLVKLNVKNVVVASLVSMFLLSLVVTSTQLGVSSVEISNVGAHLAAKLGIKLSTAGLAIDLLSGGSTVWAVIGIIFGASGAGVGVSAALFAAKAMIKKKGKDVAKAW
1		WP_077622619.1	NZ_LT732535.1	Sediminibacillus massiliensis	110	MINNSVNFNMKKVLLLSFISVIGLAFSLTAMQVGGSPVVASNFGVELAGKLGISMATAGKTIDLLAGGSTVWSVIAIIFGASGGGIAVSAAIFTAKNLIKKEGKDMAAAW
1		AJO21725.1	CP010525.1	Bacillus coagulans HM-08	70	MPGNAYLASTLGISTAAAKKAIDIIDTASTIASIISLIGVVTGAGAISYAVVATAKAMIKKYGKKYAAAW
2	Uberolysin	KKF61785.1	JATC01000001.1	Streptococcus uberis B362	76	MDILLELAGYTGIASGTAKKVVDAIDKGAAAFVIISIISTVISAGALGAVSASADFIILTVKNYISRNLKAQAVIW
		WP_012657601.1	NC_012004.1	Streptococcus uberis 0140J
		WP_012657601.1	NZ_JATC01000001.1	Streptococcus uberis B362
		WP_012657601.1	NZ_JATH01000001.1	Streptococcus uberis S6261
		WP_012657601.1	NZ_UHHY01000002.1	Streptococcus uberis NCTC4672
		WP_012657601.1	NZ_WLXJ01000006.1	Streptococcus uberis OLC4459-A16
		WP_012657601.1	NZ_WLXL01000015.1	Streptococcus uberis OLC4459-A14
		WP_012657601.1	NZ_WLXM01000028.1	Streptococcus uberis OLC4459-A13
		WP_012657601.1	NZ_WLXQ01000004.1	Streptococcus uberis OLC4459-A8
		WP_012657601.1	NZ_WLXT01000034.1	Streptococcus uberis OLC4459-A5
		WP_012657601.1	NZ_WLXV01000007.1	Streptococcus uberis OLC4459-A3
		WP_012657601.1	NZ_WLXX01000041.1	Streptococcus uberis OLC4459-A1
		WP_012657601.1	NZ_WUBX01000003.1	Streptococcus uberis OLC4459-A10
2		AQT84869.1	CP019794.1	Paenibacillus larvae subsp. pulvifaciens ATCC 13537	73	MFQIAGYLGFSTGMAKKIVDVIDAAGWAFVAVSTIMAILSAGGLAVTSAMIDYAIINVKYLLKRNLKAQAIVW
2		ETK28958.1	ADFW01000001.1	Paenibacillus larvae subsp. larvae DSM 25719	79	MKGGILLFQIAGYLGISTGMAKKIVDVIDAAGWAFVAVSTIMAILSAGGLAVTSAMVDYAIIYVKDLLKRNLKAQAIVW
2		WP_016123749.1	NZ_JYCM01000034.1	Bacillus cereus Lr 4/2	73	MFEVMGYFGVDRGWATKIVNAIDAVGWGVAAAGTIAAIISAGGLAVTSAMIDAAIITVKSYLKRNLKAQAIAW
		WP_016123749.1	NZ_VDQF01000010.1	Bacillus thuringiensis DE0502
2		WP_024095478.1	NZ_CP019652.1	Paenibacillus larvae subsp. larvae DSM 25430	73	MFQIAGYFGISTGMAKKIVDVIDAAGWAFVAVSTIMAILSAGGLAVTSAMVDYAIIYVKDLLKRNLKAQAIVW
2		WP_042978977.1	NZ_JMQC01000008.1	Bacillus mycoides BHP	73	MFEVMGYFSIDRSWATKTVDAIDAVGWGVVAASTIAAIITAGGLAVTSAMIDAAIYTVKDYLSRSLKAQAVVW
2		WP_060554412.1	NZ_LNUS01000004.1	Staphylococcus epidermidis AU23	76	MNFFMELAGYLGISSGAAKNIVNAIDWGGTAATVGSVILAVTSGGSAAPASVAVDSIILTVKNYLKKNEKAQAVTW
2		WP_063225870.1	NZ_FMBF01000026.1	Bacillus mycoides SDA_NFFE664	73	MFEAASYFGIRTGLAKQVVNAVDAVGWGIVAASTIAAIISAGGLAVSSAIIDFGVITIKNYLSRNLKAQAVAW
2		WP_063225871.1	NZ_FMBF01000026.1	Bacillus mycoides SDA_NFFE664	73	MFEAASYFDIRYSLASKVVNAVDAVGWGIVAASTIAAIISAGGLAVSSAIIDFGVITIKNYLSRNLKAQAIAW
2		WP_080392075.1	NZ_VDQE01000025.1	Staphylococcus epidermidis DE0504	91	MLNIGGGIILLGGDFMNFFMELAGYLGISSGAAKNIVNAIDWGGTAATVGSVILAVTSGGSAAPASVAVDSIILTVKNYLKKNEKAQAVTW
2		WP_094380214.1	NZ_NOKA02000085.1	Lachnotalea glycerini CCRI-19302	78	MIGTYLMDLAGYLGIASGIAQKVVDAIDWGGAAFVVLSILGTVMSAGALGAASASIDFIILTVKSYISRSLKAQAVVW
2		WP_098543045.1	NZ_NUMR01000144.1	Bacillus cereus AFS039342	73	MFEIMGYFGVDRGWATKIVNAIDAVGWGVAAAGTIAAIISAGGLAVTSAMIDVAIITVKSYLKRNLKAQAIAW
2		WP_155613263.1	NZ_WNZW01000017.1	Paenibacillus woosongensis 12CR55	73	MFDIMAYLSIDKSLATQIVNLIDTFGYAAIAVSAIMTLLSAGSLAVTSVMIDAAILYVKDLLKKNLKAQAIAW
2		WP_000461691.1	NZ_ML762316.1	Bacillus thuringiensis subsp. Israelensis	73	MFEIMGYFGVDRGWATKIVNAIDAVGWGVAAASAIAAIVTAGGLAVTSAMIDVAIFTVKDFLRRNLKAQAVAW
2		AZJ23140.1	CP024684.1	Bacillus wiedmannii bv. thuringiensis FCC41	73	MFEAMGFFGVGKPLATTIVNAVDSVGYGIIAASTIAAIISAGGLSVASAAVDVAILTIKEYIKKDMKAAAVVW
2		WP_061656699.1	NZ_CP015251.1	Bacillus thuringiensis Bt18247	73	MFEAMGFFGVGKPMGQAIVNAVDSVGYGIIAASTIAAIISAGGLSVAAAAVDVAIFTIKEYIKKDMKAAAVVW
		WP_061656699.1	NZ_LOMN01000037.1	Bacillus cereus FSL K6-0067
		WP_061656699.1	NZ_PGED01000334.1	Bacillus thuringiensis serovar sotto NRRL B-18679 52668
2		WP_078186855.1	NZ_MUAU01000050.1	Bacillus cereus FSL K6-1030	73	MFEAMGFFGVGKPMGEAIVNVVDSVGYGIIAASTIAAIISAGGLSVAAATVDVAIFTIKEYIKKDMKAAAVVW
2		WP_086387134.1	NZ_NFCJ01000106.1	Bacillus thuringiensis serovar silo BGSC 4AG1	73	MFEAMGFFGVGKPMGEAIVNAVDSVGYGIIAASTIAAIISAGGLSVAAATVDVAIFTIKEYIKKDMKAAAVVW
2		WP_097984594.1	NZ_NUGJ01000081.1	Bacillus thuringiensis AFS056009	73	MFGAMGFFGVGKPMGQAIVNAVDSVGYGIIAASTIAAIISAGGLSVAAATIDVAILTIKEYIKKDMKAAAVVW
		WP_097984594.1	NZ_NUIK01000174.1	Bacillus thuringiensis AFS050081
2		WP_098507295.1	NZ_NUNR01000031.1	Bacillus thuringiensis AFS034818	73	MFEAMGFFGVGKPMGQAIVNAVDSVGYGIIAASTIAAIISAGGLSVAAATVDVAIFTIKEYIKKDMKAAAVVW
2		WP_100064331.1	NZ_NUSQ01000091.1	Bacillus toyonensis AFS044250	73	MFEAMGFFGVGKPMGQAIVNAVDSVGYGIIAASTIAAIISAGGLSVAAAAVDVAIITIKEYIKKDMKAAAVVW
2		WP_144641585.1	NZ_VECM01000051.1	Bacillus cereus DE0246	73	MFEAMGFFGVGKPMGQAIVNAVDSVGYSIIAASTIAAIISAGGLSVAAATVDVAIFTIKEYIKKDMKAAAVVW
2		WP_163257831.1	NZ_NJQS01000002.1	Bacillus paranthracis 10-3	73	MFEAMGFFGVGKPLGQAIVNAVDSVGYGVIAASTIAAIISAGGLSVASAAVDVAVLTIKEYIKKDMKAAAVVW
3	BacA	BAA24805.1	D85752.1	Enterococcus faecalis 39-5	105	MVKENKFSKIFILMALSFLGLALFSASLQFLPIAHMAKEFGIPAAVAGTVLNVVEAGGWVTTIVSNLTAVGSGGLSLLAAAGRESIKAYLKKEIKKKGKRAVIAW
3	Enterocin AS-48	CAA72917.1	Y12234.1	Enterococcus faecalis subsp. liquefaciens S-48	105	MVKENKFSKIFILMALSFLGLALFSASLQFLPIAHMAKEFGIPAAVAGTVLNVVEAGGWVTTIVSILTAVGSGGLSLLAAAGRESIKAYLKKEIKKKGKRAVIAW
		WP_010824081.1	NZ_KB944733.1	Enterococcus faecalis EnGen0369 39-5
3	Pumilarin	WP_017358050.1	NZ_AMDH01000012.1	Bacillus altitudinis BA06	108	MTETRNEIKLHVLFGALAVGFLMLALFSFSLQVLPVADLAKEFGIPGSVAAVVLNVVEAGGAVTTIVSILTAVGSGGLSLIAAAGKETIRQYLKNEIKKKGRKAVIAW
		PYH24792.1	QIMF01000012.1	Bacillus altitudinis MG75
		WP_017358050.1	NZ_AP014928.1	Bacillus pumilus TUAT1
		WP_017358050.1	NZ_ASJC01000005.1	Bacillus altitudinis 41KF2b
		WP_017358050.1	NZ_CP007436.1	Bacillus pumilus B6033
		WP_017358050.1	NZ_CP009108.1	Bacillus altitudinis GR-8
		WP_017358050.1	NZ_CP010997.1	Bacillus pumilus SH-B11
		WP_017358050.1	NZ_CP011109.1	Bacillus pumilus C4
		WP_017358050.1	NZ_CP012330.1	Bacillus altitudinis NJ-V
		WP_017358050.1	NZ_CP014165.1	Bacillus altitudinis ku-bf1
		WP_017358050.1	NZ_CP022319.2	Bacillus altitudinis SGAir0031
		WP_017358050.1	NZ_CP024204.1	Bacillus altitudinis P-10
		WP_017358050.1	NZ_CP026008.1	Bacillus aerophilus 232
		WP_017358050.1	NZ_CP040514.1	Bacillus altitudinis GQYP101
		WP_017358050.1	NZ_CP040747.1	Bacillus altitudinis HQ-51-Ba
		WP_017358050.1	NZ_CP043559.1	Bacillus altitudinis CHB19
		WP_017358050.1	NZ_CP049589.1	Bacillus altitudinis ZAP62
		WP_017358050.1	NZ_FTPN01000003.1	Bacillus sp. RRD69
		WP_017358050.1	NZ_FZOE01000012.1	Bacillus sp. RU27A
		WP_017358050.1	NZ_JAAIFO010000016.1	Bacillus altitudinis B1S54.2_3W19
		WP_017358050.1	NZ_JAALFT010000001.1	Bacillus sp. EKM104P
		WP_017358050.1	NZ_JABAGM010000005.1	Bacillus altitudinis MRS-251-APC-3A
		WP_017358050.1	NZ_JH137674.1	Bacillus altitudinis S-1
		WP_017358050.1	NZ_JOVS02000004.1	Bacillus altitudinis B-388
		WP_017358050.1	NZ_JXCN01000005.1	Bacillus altitudinis B4133
		WP_017358050.1	NZ_JXRO01000010.1	Bacillus aerophilus C772
		WP_017358050.1	NZ_LDUQ01000026.1	Bacillus sp. LK10
		WP_017358050.1	NZ_LFMM01000034.1	Bacillus stratosphericus M53
		WP_017358050.1	NZ_LR732836.1	Bacillus sp. 9J
		WP_017358050.1	NZ_OVSL01000012.1	Bacillus pumilus PAE4
		WP_017358050.1	NZ_PEKO02000006.1	Bacillus altitudinis KL4
		WP_017358050.1	NZ_QGGD01000129.1	Bacillus altitudinis lc5
		WP_017358050.1	NZ_QIMF01000012.1	Bacillus altitudi MG75
		WP_017358050.1	NZ_QUQY01000003.1	Bacillus sp. HMG
		WP_017358050.1	NZ_RPSG01000004.1	Bacillus sp. 2B09
		WP_017358050.1	NZ_SEIZ01000002.1	Bacillus sp. 005/A4HT-01/001
		WP_017358050.1	NZ_VDTU01000003.1	Bacillus altitudinis DE0597
		WP_017358050.1	NZ_VEJU01000015.1	Bacillus altitudinis DE0386
		WP_017358050.1	NZ_VEKR01000004.1	Bacillus altitudinis DE0290
		WP_017358050.1	NZ_VEMF01000001.1	Bacillus altitudinis DE0090
		WP_017358050.1	NZ_VSSC01000003.1	Bacillus sp. Y3
		WP_017358050.1	NZ_VTQS01000003.1	Bacillus altitudinis DE0251
		WP_017358050.1	NZ_WUQP01000001.1	Bacillus sp. AN2
3		WP_024423066.1	NZ_CYHK01000036.1	Bacillus pumilus JRS3	108	MTETKNEIKLHVLFGALAVGFLMLALFSFSLQMLPVADLAKEFGIPGSVAAVVLNVVEAGGAVTTIVSILTAVGSGGLSLIAAAGKETIRQYLKNEIKKKGRKAVIAW
		WP_024423066.1	NZ_AUPF01000001.1	Bacillus safensis VK
		WP_024423066.1	NZ_CP015611.1	Bacillus safensis U17-1
		WP_024423066.1	NZ_JXCK01000019.1	Bacillus safensis B4107
		WP_024423066.1	NZ_JXCM01000015.1	Bacillus safensis B4129
		WP_024423066.1	NZ_LBDK01000002.1	Bacillus pumilus 15.1
		WP_024423066.1	NZ_LKIC01000031.1	Bacillus sp. G1
		WP_024423066.1	NZ_LZRW01000032.1	Bacillus sp. I-2
		WP_024423066.1	NZ_NJQZ01000003.1	Bacillus safensis 19-2
		WP_024423066.1	NZ_NQLR01000020.1	Bacillus safensis 7783
		WP_024423066.1	NZ_UWJF01000001.1	Bacillus pumilus NRS576
		WP_024423066.1	NZ_VEFH01000002.1	Bacillus sp. WP8 DE0145
		WP_024423066.1	NZ_VEGZ01000001.1	Bacillus sp. WP8 DE0077
		WP_024423066.1	NZ_VEII01000002.1	Bacillus sp. WP8 DE0026
		WP_024423066.1	NZ_VTRC01000003.1	Bacillus safensis DE0105
		WP_024423066.1	NZ_WCHP01000002.1	Bacillus safensis 84_021
3		WP_034280046.1	NZ_CP010405.1	Bacillus safensis FO-36b	108	MTETRNEIKLHVLFGALAVGFLMLALFSFSLQMLPVADLAKEFGIPGSVAAVVLNVVEAGGAVTTIVSILTAVGSGGLSLIAAAGKETIRQYLKNEIKKKGRKAVIAW
3		OTX77080.1	NFDC01000080.1	Bacillus thuringiensis serovar chanpaisis BGSC 4BH1	107	MTYSVKGRAVSFGALLAVGGALLASYAFLLGILPEMNLVKEFNLSTVAAAQVFAWLDYISWGVSLVALIGSLGTGGASLVAAAGAQGVRKYLTDLAKEKGKKAAIAY
3		WP_006922886.1	NZ_CAVI010000189.1	Bacillus sp. GeD10	107	MTYSVKGRAVSFGALLAVGGALLASYAFLLGILPEMNLVKEFNLSTVAAAQVFAWLDYISWGVSLVALIGSLGTGGAALVAAAGAQGIRKYLTDLAKEKGKKAAIAY
		WP_006922886.1	NZ_CP015350.1	Bacillus thuringiensis MYBT18246
		WP_006922886.1	NZ_JABDHZ010000041.1	Bacillus paranthracis C32
		WP_006922886.1	NZ_NUIQ01000272.1	Bacillus cereus AFS049141
		WP_006922886.1	NZ_NVFM01000062.1	Bacillus toyonensis AFS083448
3		WP_008342549.1	NZ_AJWW01000009.1	Bacillus sp. M 2-6 KACC 16563	108	MAETRNEIKLHVLFGALAVGFLMLALFSFSLQVLPVADLAKEFGIPGSVAAVVLNVVEAGGAVTTIVSILTAVGSGGLSLIAAAGKETIRQYLKNEIKKKGRKAVIAW
3		WP_008355058.1	NZ_CP017786.1	Bacillus xiamenensis VV3	105	MTARVNAFKISGLLLVSIALLFAYFFVMGNLPIAYLTKEFGIPSAVGSTLTWYLGMGATASVIIGILSGFLTGGLGLIANAGRQALTLYLKEELRKRGKKAFIAW
		WP_008355058.1	NZ_CP031774.1	Bacillus altitudinis Cr2-1
3		WP_016106960.1	NZ_CP015254.1	Bacillus thuringiensis Bt18247	107	MTYSVKGRAVSFGALLAVGGALLASYAFLLGILPEMNLVKEFNLSTVAAAQVFAWLDYISWGVSLVALIGSLGTGGASLVAAAGAQGIRKYLTDLAKEKGKKAAIAY
		WP_016106960.1	NZ_CP015351.1	Bacillus thuringiensis MYBT18246
		WP_016106960.1	NZ_CP021437.1	Bacillus thuringiensis C15
		WP_016106960.1	NZ_CP041074.1	Bacillus tropicus LM1212-W3
		WP_016106960.1	NZ_HG810023.1	Bacillus thuringiensis DB27
		WP_016106960.1	NZ_JAAMNK010000051.1	Bacillus sp. EKM202B
		WP_016106960.1	NZ_MOOU01000151.1	Bacillus thuringiensis serovar indiana H16
		WP_016106960.1	NZ_MUAU01000213.1	Bacillus cereus FSL K6-1030
		WP_016106960.1	NZ_NUEK01000126.1	Bacillus toyonensis AFS004252
		WP_016106960.1	NZ_NVGM01000062.1	Bacillus toyonensis AFS078111
		WP_016106960.1	NZ_NVOK01000395.1	Bacillus wiedmannii AFS094619
		WP_016106960.1	NZ_SJQH01000029.1	Bacillus toyonensis MS735
		WP_016106960.1	NZ_VDTR01000014.1	Bacillus thuringiensis DE0555
		WP_016106960.1	NZ_WJCT01000031.1	Bacillus thuringiensis 4K3
3		WP_024427926.1	NZ_AUYP01000069.1	Bacillus safensis CCMA-560	108	MTETKNEIKLHVLFGALAVGFLMLALFSFSLQILPVADLAKEFGIPGSVAAVVLNVVEAGGAVTTIISILTAVGSGGLSLIAAAGKETIRQYLKNEIKKKGRKAVIAW
		WP_024427926.1	NZ_LMJV01000007.1	Bacillus sp. Root920
		WP_024427926.1	NZ_QMDK01000001.1	Bacillus safensis JG-B5T
		WP_024427926.1	NZ_SPPG01000003.1	Bacillus stratosphericus WF06
3		WP_031405768.1	NZ_JPOI01000001.1	Geobacillus vulcani PSS1	106	MILIENKLTQLFILLFAGISIGGLYFFMLTFLPVADLAKEFGVPAWAAAWILTALDASTTVTAIVSFLTALGTGGLSLIAAAGTMGIKKYLKEELEKRGKQAFIAW
3		WP_034661404.1	NZ_CP029464.1	Bacillus pumilus ZB201701	108	MTETRNEIKLHVLFGALAVGFLMLALFSFSLQMLPVADLAKEFGIPGSVAAVVLNVVEAGGAVTTIVSILTAVGSGGLSLIAAAGKETIRQYLKAQIKKKGRKAVIAW
		WP_034661404.1	NZ_JHUD02000001.1	Bacillus pumilus 7P
		WP_034661404.1	NZ_MULS01000002.1	Bacillus pumilus 104
		WP_034661404.1	NZ_NPDC01000020.1	Bacillus sp. 7788
		WP_034661404.1	NZ_PVRA01000004.1	Bacillus sp. NMCC4
		WP_034661404.1	NZ_PVRB01000011.1	Bacillus sp. LNXM65
		WP_034661404.1	NZ_PVRC01000004.1	Bacillus sp. GBSW2
		WP_034661404.1	NZ_PVRD01000004.1	Bacillus sp. LNXM10
		WP_034661404.1	NZ_PVRE01000003.1	Bacillus sp. MZGC1
		WP_034661404.1	NZ_PVRF01000001.1	Bacillus sp. GBSW19
		WP_034661404.1	NZ_PVRG01000004.1	Bacillus sp. CJCL2
		WP_034661404.1	NZ_PVWY01000001.1	Bacillus sp. LNXM12-2
3		WP_036655898.1	NZ_CP019651.1	Paenibacillus larvae subsp. larvae ERIC_I	108	MVATRNEIKLSLLLGALAMGFLMLALFLFSLQFLPVADLAKEFGIPASIAAVVLNIVNAGGAVTTIVSILLAVGSGGLSLLAAAGKETIRQFLKKKIQEKGKRATIAW
3		WP_038538556.1	NZ_CP008855.1	Bacillus sp. X1	105	MANRLIVIKVPVLLTATAIIMLGYFALLGTLPIADLAKEFGVPSAVGSVVAWYLDLGAAASIIIGLLTGFLSGGLGLIAAAGRETLKAFLLAELRKRGTKAFVAW
3		WP_048238946.1	NZ_LDUS01000004.1	Bacillus safensis LK12	108	MTETKNEIKLHVLFGALAIGFLMLALFSFSLQMLPVADLAKEFGIPGSVAAVVLNVVEAGGAVTTIVSILTAVGSGGLSLIAAAGKETIRQYLKNEIKKKGRKAVIAW
3		WP_048536302.1	NZ_LABH01000061.1	Bacillus cereus INRA A3 278	107	MTYSVKERAVSFGVLLAVGGALLASYAFLLGILPEMNLVKEFNLSTVAAAQVFAWLDYISWGVSLVALIGSLGTGGAALVAAAGAQGIRKYLTDLAKEKGKKAAIAY
3		WP_053605055.1	NZ_CP012600.1	Bacillus gobiensis FJAT-4402	107	MSLSVQRKALNYGLLLTVGFILLGAYALLLGFLPEMNLVKEFDLSYVAAAQVFAWLDVISWGVSLVALIGALGTGGASLIAAAGTMGVKKYLKDMVEEKGKQAAISY
3		WP_060750137.1	NZ_LRPH01000044.1	Bacillus mycoides PE8-15	107	MTYSVKGRAVSFGALLAVGGALLASYAFLLGILPEMNLVKEFNLSTVAAAQVFAWLDYISWGVSLVALIGSLGTGGASLIAAAGAQGIKKYLLDLAEEKGKKAAIAY
3		WP_061656365.1	NZ_LOMN01000010.1	Bacillus cereus FSL K6-0067	107	MTYSVKRRAVSFGALLAVGGALLASYAFLLGILPEMNLVKEFNLSTVAAAQVFAWLDYISWGVSLVALIGSLGTGGAALVAAAGAQGIRKYLTDLAKEKGKKAAIAY
3		WP_070752839.1	NZ_MJNE01000012.1	Listeria monocytogenes BCW_2997	108	MMKMVKENKVSSILMLFALSLVVLAALNVTLQFVPVAHLAKEFGIPGGVAATVLNIVEAGGWATTILSILTAVGSGGLSLIAAAGKESIKVYLKKQIKKKGRKAVIAW
3		WP_075623557.1	NZ_CP015607.1	Bacillus safensis U14-5	108	MTETKNELKLHVLFGALAVGFLMLALFSFSLQMLPVADLAKEFGIPGSVAAVVLNVVEAGGAVTTIVSILTAVGSGGLSLIAAAGKETIRQYLKNEIKKKGRKAVIAW
3		WP_077997664.1	NZ_CP019659.1	Paenibacillus larvae subsp. larvae Eric_IV	79	MLSMLPVADMVKEFGVPVAVATTVAKIMEAADWLITGAMILAAIGTGGASLLAAAGKESLKAFLKKKYGEMGARAFTAW
		WP_077997664.1	NZ_CP019794.1	Paenibacillus larvae subsp. pulvifaciens ATCC 13537
4	Butyrivibriocin AR10	AAC69560.1	AF076529.2	Butyrivibrio fibrisolvens AR10	80	MSKKQIMSNCISIALLIALIPNIYFIADKMGIQLAPAWYQDIVNWVSAGGTLTTGFAIIVGVTVPAWIAEAAAAFGIASA
4	Paracyclicin	WP_016377576.1	NZ_LKFO01000036.1	Lactobacillus paracasei FAM18129	94	MLSTVEKLHMTKMEKTVLTIGSFVIAALMVTILFTNIYFIANKLGIHLAPGWYQDMVNYVSAGGSLAGAFSVVAGVTLPAWIVPIATAFGAVSA
		WP_016377576.1	NZ_CP044362.1	Lactobacillus paracasei TD 062
4		WP_172672642.1	NZ_CP012646.1	Streptococcus mitis KCOM 1350	88	MASEFGLNKIEKAFLFSLLVSVVTIVAVGNIYWVCGKFGIELAPGWYQDIVDFVSSGGTIVEAFAAVAGVTLPAWVGPILAAFGLASA
4		WP_145422680.1	NZ_VDTX01000016.1	Staphylococcus hominis DE0581	91	MTLKLGLNKFEKTLVSTIFAAIAIFSLAFMSLDVTWVLDKFGIEIGTPTMNEIINYVSNDGAIVTAFSTIAGISLPAWVGSAVTAFGATAA
4		VRT31940.1	CABAVY010000009.1	Streptococcus pneumoniae GPSC30	93	MNNSIMASEFGLNKIEKAFLFSLLVSVVTIVAVGNIYWVCGKFGIELAPGWYQDIVDFVSSGGTIVEAFAAVAGVTLPAWVGPVLAAFGLASA
		VIS13549.1	CAAKUG010000007.1	Streptococcus pneumoniae GPSC32
		VJD25314.1	CAALML010000005.1	Streptococcus pneumoniae GPSC13
4		WP_119609974.1	NZ_PIZN01000019.1	Staphylococcus xylosus INIFAP 004-15	93	MYMSIKLGLNKFETALISTIFAALAICTLIFMSLDVTWVLSKFGINIGTPTMNEIINYVANGGSIVTAFAVIAGITIPAWVGPVVAAFGATAA
		WP_119609974.1	NZ_QXUK01000045.1	Staphylococcus xylosus SNUC 237
4		WP_106450556.1	NZ_PXZT01000014.1	Trichococcus alkaliphilus B5	91	MIKAIEGMNLNKTERVIILFLGILFLTSISSLSIYYVADLFGVSLAPVTIRKMVDFMSGGGTLVGAFAFFAGITLPAWVGSITFAMGIWSA
4		WP_092339373.1	NZ_FPCD01000027.1	Butyrivibrio sp. M55	80	MSKKQIMSNCISIALLIALIPNIYFIADKMGIQLAPAWYQDIVNWVSAGGTLTTGFAIFVGVTVPAWIAEAAAAFGIASA
4	Plantacyclin B21AG	WP_105517953.1	NZ_CP025732.1	Lactiplantibacillus plantarum B21	91	MLSAYRSRLGLNKFEVAILMIISLFILLFATVNIVWIARQFGVHLTTKLTQKALDLLSSGASLGTVAAVILGVTLPGWAVAAAGALGGTAA
4	Plantaricyclin A	WP_053266997.1	NZ_KQ434224.1	Lactiplantibacillus plantarum L31-1	91	MLSAYRSKLGLNKFEVTVLMIISLFILLFATVNIVWIAKQFGVHLTTSLTQKALDLLSAGSSLGTVAAAVLGVTLPAWAVAAAGALGGTAA
4	Acidocin B	AJP07153.1	KP728900.1	Lactobacillus acidophilus M46	91	MVTKYGRNLGLSKVELFAIWAVLVVALLLATANIYWIADQFGIHLATGTARKLLDAVASGASLGTAFAAILGVTLPAWALAAAGALGATAA
4	Gassericin A	WP_012621083.1	NC_011839.1	Lactobacillus gasseri LA39	91	MVTKYGRNLGLNKVELFAIWAVLVVALLLTTANIYWIADQFGIHLATGTARKLLDAMASGASLGTAFAAILGVTLPAWALAAAGALGATAA
4		WP_137645778.1	NZ_BJDZ01000026.1	Lactiplantibacillus plajomi NBRC 107333	91	MLSAYRSRLGLNKFEVTILMIISLFILLFATVNIVWIAKQFGVHLTTKLTQKALDLLSSGASLGTVAAVILGVTLPGWAVAAAGALGGTAA
4		GBA90648.1	BEXI01000004.1	Lactobacillus paragasseri JCM 5344	91	MTKSYTNKFELNTLELALLFLILGSCLLYFSVNVYWVADQFGIHLATGTLRKLIDAVGSGSSLAGAYAAIAGITIPAWAAAAIGAMGATAA
		WP_020807111.1	NZ_CP044412.1	Lactobacillus sp. JM1
4		WP_159255578.1	NZ_VUBB01000001.1	Lactobacillus pentosus DZ35	57	MWLANKFGVHLTNHLTNSILNAVSNGSSLGSAFAVIAGVTLPGWAVAAVGALGATAA
4		WP_003637681.1	NZ_CM001538.1	Lactiplantibacillus pentosus KCA1	91	MVLNLKERLQLNRIEAVVLVALFAAVLLFATVNIVWLANKFGVHLTNHLTNSILNAVSNGSSLGSAFAVIAGVTLPGWAVAAVGALGATAA
5	Thermocin 485/Circularin A	WP_011230222.1	NZ_CP016552.1	Geobacillus stearothermophilus DSM 458	76	MSLLALVAGTLGVSQAVATTVVSIVLTGSTLISIILGITAILSGGVDAILEIGWSAFVATVKKIVAERGKAAAIAW
		KPC98854.1	LJAJ01000028.1	Geobacillus sp. BCO2
		WP_011230222.1	NC_006510.1	Geobacillus kaustophilus HTA426
		WP_011230222.1	NZ_CP025074.1	Bacillus caldolyticus NEB414
		WP_013146157.1	NC_014206.1	Geobacillus sp. C56-T3
		WP_013146157.1	NZ_CP018058.1	Geobacillus thermocatenulatus KCTC 3921
		WP_013146157.1	NZ_CP042251.1	Geobacillus thermoleovorans ARTRW1
		WP_013146157.1	NZ_JFHZ01000139.1	Geobacillus thermocatenulatus GS-1
5		AKU27302.1	CP008903.1	Geobacillus sp. LC300	76	MSLLALVAGTLGVSQTIATTVVSIVLTGSTLISIILGITAILSGGVDAILEIGWSAFVATVKKIVAERGKAAAIAW
		WP_050368312.1	NZ_LQYY01000152.1	Geobacillus stearothermophilus B4114
5		WP_000362895.1	NZ_LABS01000107.1	Bacillus cereus WSBC 10035	75	MDLFHVASKLSISKGVAAGVVSTVLNAGTLITAIGAVTVALSGGIDAILEVGWATFVATVKEQAAKRGTAGAVAW
		WP_000362895.1	NZ_LCYL01000024.1	Bacillus cereus B4086
		WP_000362895.1	NZ_NJQT01000004.1	Bacillus paranthracis 2-2
		WP_000362895.1	NZ_NTMJ01000038.1	Bacillus cereus HZBCE-08
5		WP_000522372.1	NZ_LABS01000107.1	Bacillus cereus WSBC 10035	75	MGLFHVASKFKISQGIAGGVVAAVLNAGTLISAIGAVTVVMSGGIDAILEVGWTAFVATVKEQAAKRGTAGAVAW
		WP_000522372.1	NZ_NJQT01000004.1	Bacillus paranthracis 2-2
		WP_000522372.1	NZ_NTMJ01000038.1	Bacillus cereus HZBCE-08
5		WP_001993458.1	NZ_NUXU01000032.1	Bacillus thuringiensis AFS079576	75	MGLFHVASKFKVSQGIAGGVVAAVLNAGTLISAIGAVTVVMSGGIDAILEVGWTAFVATVKEQAAKRGTAGAVAW
		WP_001993458.1	NZ_CP029456.1	Bacillus cereus FORC087
		WP_001993458.1	NZ_LCYL01000024.1	Bacillus cereus B4086
5		WP_017550351.1	NZ_JABBFU010000026.1	Bacillus coagulans CGI314	75	MGLFHVASKFHVSAGIASGVVTAVLHAGTIASIIGAVTVVMSGGVDAILDMGWTAFIAEVKHLAKEYGKKRAIAW
		WP_017550351.1	NC_015634.1	Bacillus coagulans 2-6
		WP_017550351.1	NZ_CP026649.1	Bacillus coagulans R11
		WP_017550351.1	NZ_KQ955921.1	Bacillus coagulans GED7749B
		WP_017550351.1	NZ_SMSP01000018.1	Bacillus coagulans MA-13
5		WP_033013796.1		Geobacillus stearothermophilus	76	MSLLALVAGTLGVSQSIATTVVSIVLTGSTLISIILGITAILSGGVDVILEIGWSAFVATVKKIVAERGKAAAIAW
5		WP_033843238.1	NZ_LQYX01000035.1	Geobacillus sp. B4113_201601	70	MARTLGVSQAVATTVVSIVLTGSTLVSMILGITAILSGGVDAILEIGWSAFVATVKKIVAEREQKAAIAW
5		WP_042982227.1	NZ_QVOD01000031.1	Bacillus mycoides PS00077A	75	MDLFLVASKFRISQVLAGGVVAAVLNVGTLISAIGAVTVILSGGIDAILEVGWAAFVATIKEQAAKRGTAGAVAW
5		WP_044730624.1	NZ_CP015440.1	Anoxybacillus amylolyticus DSM 15939	76	MSLLALVAGTLGVSQAVATTVVSIVLTGSTLVSIILGITAILSGGVDAILEIGWSTFVATVKKIVTERGKAAAIAW
		WP_044730624.1	NZ_JYCF01000052.1	Geobacillus kaustophilus Et2/3
5		WP_063192153.1	NZ_CP014749.1	Geobacillus sp. JS12	76	MSLLALVAGTLGVSQSIATTVVSIVLTGSTLISIILGITAILSGGVDAILEIGWSTFVATVKKIVAERGKAAAIAW
5		WP_098512299.1	NZ_NUXU01000032.1	Bacillus thuringiensis AFS079576	75	MNLFHVASKLSISKGVAAGVVSTVLNAGTLITAIGAVTVALSGGIDAILEVGWATFVATVKEQAAKRGTAGAVAW
5		WP_139895005.1	NZ_CP029456.1	Bacillus cereus FORC087	75	MGLFHVASKLSISKGVAAGVVSTVLNAGTLITAIGAVTVALSGGIDAILEVGWATFVATVKEQAAKRGTAGAVAW
5		WP_155467768.1	NZ_CP008934.1	Geobacillus stearothermophilus 10	71	MVLDSENLASTELNRYVSIVLTGSTLISIILGITAILSGGVDAILEIGWSAFVATVKKIVAERGKAAAIAW
6		WP_000694486.1	NZ_NUIP01000049.1	Bacillus thuringiensis AFS049152	99	MKIKKVLAGTLGLGVVGSVLTLNQLSGSGLANLTLQYDISAVNAGRIVSALEWASDMGAVIGLAGAILGAGIGAAAISAAVAIAKRKLLKEGKKAAVLY
6		EEM44166.1	CM000750.1	Bacillus thuringiensis serovar pakistani T13001	99	MKTKKVLAGILGLGVVGSVLALNQFSGSGLANLTLQYDISAANAGRIVSALEWASDMGAVIGLAGAILGAGIGAAAVSAAVAIAKRRLLKEGKKAAVLY
6		WP_016097685.1	NZ_MOOG01000030.1	Bacillus thuringiensis serovar leesis BGSC 4AK1	99	MKIKKVLAGTLGLGVVGSVLTLNQFSGSGLANLTLQYDISAVNAGRIVSALEWASDMGAVIGLAGAILGAGIGAAAISAAVAIAKRKLLKEGKKAAVLY
		WP_016097685.1	NZ_NUSO01000112.1	Bacillus toyonensis AFS044634
		WP_016097685.1	NZ_VDQF01000095.1	Bacillus thuringiensis DE0502
		WP_016097685.1	NZ_WBPB01000014.1	Bacillus cereus CH101a_3T
6		WP_065211981.1	NZ_NFCL01000031.1	Bacillus thuringiensis serovar coreanensis BGSC 4AL1	99	MKIKKVLAGTLGLGVVGFVLALDQFSGGGLANLTLQYDISAVNAGRIVTAIEWASDMSAVISLAGAILGAGIGAAAISAAIAIAKKKLLKEGKKAAVLY
6		WP_086692624.1	NZ_FWZJ01000032.1	Bacillus cereus 16-00198	99	MKIKKVLAGTLGLGVVGSVLALDQFSGGGLANLTLQYDISAANAGRIVSAIEWASDMSAVISLAGAILGAGIGAAAISAAIAIAKRKLLKEGKKAAVLY
6		WP_097907411.1	NZ_NVOK01000124.1	Bacillus wiedmannii AFS094619	99	MKIKKVLAGTLGLGVVGSVLALDQFSGGGLANLTLQYDISAVNAGRIVTAIEWASDMSAVISLAGAILGAGIGAAAISAAIAIAKKKLLKEGKKAAVLY
6		WP_098806944.1	NZ_NURU01000072.1	Bacillus toyonensis AFS049861	99	MKIKKILAGTLGLGVVGSVLVLNQFSGGGLANLTLQYDISAANAGRIVTAIEWASDMSAVISLAGAILGAGIGAAAISAAIAIAKRKFLKEGKKAAVLY
6		WP_098873110.1	NZ_NUNN01000134.1	Bacillus cereus AFS036086	99	MKIKKVLSGTLGLGVVGSVLALNQFSGGGLADLTIKYEIDAARAYQVVNALEWASDMSAVIGFVGGILGAGIGGAALTAAIAIAKRKLLKEGKKAAVLY
7		EVS07004.1	KI995966.1	Staphylococcus aureus M1338	73	MLKLHKKIAWTGIKGSAITTFITALYNGSSVWNALAVAGIAFGGGAGTAVAALGRATVMRFIKRWGVRKTAAW
		EJE57168.1	AKYW01000002.1	Staphylococcus aureus subsp. aureus str. Newbould 305
		QFM35065.1	CP030641.1	Staphylococcus aureus ER03737.3
		WP_000915920.1	NZ_ACKC01000031.1	Staphylococcus aureus A5937
		WP_000915920.1	NZ_FFYB01000018.1	Staphylococcus aureus BSAC326
		WP_000915920.1	NZ_FGLO01000001.1	Staphylococcus aureus BSAC1424
		WP_000915920.1	NZ_FGTF01000006.1	Staphylococcus aureus BSAC1827
		WP_000915920.1	NZ_FKOO01000001.1	Staphylococcus aureus MRSA
		WP_000915920.1	NZ_FKUT01000003.1	Staphylococcus aureus MRSA
		WP_000915920.1	NZ_FKVS01000002.1	Staphylococcus aureus MRSA
		WP_000915920.1	NZ_FQKB01000001.1	Staphylococcus aureus 3688STDY6125049
		WP_000915920.1	NZ_FQPN01000005.1	Staphylococcus aureus 3688STDY6125002
		WP_000915920.1	NZ_FQQI01000001.1	Staphylococcus aureus 3688STDY6124891
		WP_000915920.1	NZ_JAAFLQ010000021.1	Staphylococcus aureus 53-100
		WP_000915920.1	NZ_JAAFMA010000011.1	Staphylococcus aureus 48-001
		WP_000915920.1	NZ_JAAGQF010000011.1	Staphylococcus aureus 5161
		WP_000915920.1	NZ_JAAGQT010000017.1	Staphylococcus aureus 5318
		WP_000915920.1	NZ_JBQY01000005.1	Staphylococcus aureus COAS6004
		WP_000915920.1	NZ_KI974323.1	Staphylococcus aureus SMMC6067
		WP_000915920.1	NZ_KI994060.1	Staphylococcus aureus M1422
		WP_000915920.1	NZ_KK027404.1	Staphylococcus aureus T87965
		WP_000915920.1	NZ_KK098515.1	Staphylococcus aureus DAR3868
		WP_000915920.1	NZ_KK099387.1	Staphylococcus aureus DAR1942
		WP_000915920.1	NZ_KK219545.1	Staphylococcus aureus 12-03481
		WP_000915920.1	NZ_LFNO01000007.1	Staphylococcus aureus BU_W6_t1
		WP_000915920.1	NZ_LGXW01000015.1	Staphylococcus aureus UA938
		WP_000915920.1	NZ_MSRD01000005.1	Staphylococcus aureus HU09-1102016
		WP_000915920.1	NZ_MSRE01000008.1	Staphylococcus aureus HU09-1102013
		WP_000915920.1	NZ_NBCP01000002.1	Staphylococcus aureus VRS3b
		WP_000915920.1	NZ_OFUE01000002.1	Staphylococcus aureus H1309
		WP_000915920.1	NZ_PDEY01000007.1	Staphylococcus aureus L401
		WP_000915920.1	NZ_QEKG01000015.1	Staphylococcus aureus UB439
		WP_000915920.1	NZ_SJAZ01000018.1	Staphylococcus aureus 24-859 268
		WP_000915920.1	NZ_SJBD01000021.1	Staphylococcus aureus 48-634 249
		WP_000915920.1	NZ_UHAB01000002.1	Staphylococcus aureus NCTC6966
		WP_000915920.1	NZ_UHBB01000002.1	Staphylococcus aureus NCTC8399
		WP_000915920.1	NZ_UHBE01000001.1	Staphylococcus aureus NCTC7712
		WP_000915920.1	NZ_UHBK01000002.1	Staphylococcus aureus NCTC8725
		WP_000915920.1	NZ_UHBQ01000001.1	Staphylococcus aureus NCTC9393
		WP_000915920.1	NZ_WKHP01000001.1	Staphylococcus aureus UA886
7		WP_101105664.1	NZ_PZEH01000018.1	Staphylococcus xylosus SNUC 4938	73	MLNLHKKIAWTGIKGSAVTSFVSALSTGSDIWAALSVAGIAFGGGAGTAIAALGRAYVMKFVKRWGVKKTAAW
7		WP_050964542.1	NZ_CP012976.1	Staphylococcus aureus ST20130942	66	MAWTGIKGSAITTFITALYNGSSVWNALAVAGIAFGGGAGTAVAALGRATVMRFIKRWGVRKTAAW
7		WP_047424204.1	NZ_CCEG01000001.1	Staphylococcus schweitzeri FSCB1B	73	MLKLHKKIAWTGIKGSAITTFINALYNGSSVWNALAVAGIAFGGGAGTAVAALGRATVMRFIKRWGVRKTAAW
8		WP_106196454.1		Alkalibacterium olivapovliticus DSM 13175	91	MIINLSKSLHLSKFEKIAMVTIFWTLLLAATANILFVADLFGIPFTTDIVDQVWEYIAGGTGTVTAISWALGVTIPAWAAPVIGAVGVVSA
8		WP_091529772.1	NZ_FOLT01000005.1	Alkalibacterium subtropicum DSM 23664	90	MINLSKSIQLNKFEKIAMFAIFFTLLAAATANIIFVADLFGISITSDIVGQVWNYIEGGTGVATAISWALGVTIPAWAAPIVAAIGVVSA
8		WP_034298402.1	NZ_JANL01000003.1	Alkalibacterium sp. AK22	91	MILNLSKSVHLSKFEKIAITVVFWTLLIAATANILFVADLFGIPFTTDIVDQVWGYIEGGAGTVTAISWVLGVTIPAWAVPIIGAVGVVSA
9		QGM92138.1	CP045918.1	Enterococcus faecalis BFFF11	95	MKLNNVLFNKKMYMGVAFVVVAFAISLTQPHLTSTLGISAYAAKKVIDIISAASSVAAVVGIIAAVVGGGGIGVAVLATAKALVKKYGKAYAAAW
9		WP_002368637.1	NZ_JAAUVY010000004.1	Enterococcus faecalis UMB7780	95	MKLDSSLFSKKMYMGVVFVMVVCVINLTQPHLTSTLGISTYAAKKVIDIISAAGSVWSVVGIVAAVVGGGGIGAAILVTAKSFVKRYGKAFATAW
10		WP_035066626.1	NZ_JQBG01000005.1	Carnobacterium maltaromaticum DSM 20342	99	MMNVRLTKNYKFYGAISLVLISITIGILFISTTPYIAGALGLSTGTATQVVSLISAYQTAAAIVSIVGALTGVGGITSGIVATVLFLLKKQGKAKAALW
10		KRN70238.1	JQBG01000005.1	Carnobacterium maltaromaticum DSM 20342	82	MVLISITIGILFISTTPYIAGALGLSTGTATQVVSLISAYQTAAAIVSIVGALTGVGGITSGIVATVLFLLKKQGKAKAALW
11		WP_077997462.1	NZ_CP019659.1	Paenibacillus larvae subsp. larvae Eric_IV	71	MGEVLDLVSTMNISWQSASRVIDAVNAGASIWGIISIIVAGGGILGMGYAALALLVKKKVKDLGETAAIAW
11		QHZ52071.1	CP019717.1	Paenibacillus larvae subsp. larvae Eric_V	71	MGEVLDLVSTMNISWQSASKVIDAVNAGASIWGIVSIIVAGGGILGMGYAALALLVKKKVKDLGETAAIAW
		WP_036654347.1	NZ_CP019651.1	Paenibacillus larvae subsp. larvae DSM 25719
12	Carnocyclin A	ACC93994.1	EU624394.2	Carnobacterium maltaromaticum UAL307	64	MLYELVAYGIAQGTAEKVVSLINAGLTVGSIISILGGVTVGLSGVFTAVKAAIAKQGIKKAIQL
12		WP_033628158.1	NZ_AYLU01000046.1	Enterococcus faecalis AZ19	64	MVYDLVAYGIAQGVAEKIVGLINAGLTVGSIISIIGGATAGLAGVFAAVKAAIAKQGIKKAIQL
Singleton		WP_083038087.1	NZ_CP020557.1	Paenibacillus larvae subsp. pulvifaciens SAG 10367	61	MNISWQSASRVIDAVNAGASIWGIVSIIVAGGGILGMGYAALALLVKKKVKDLGETAAIAW
Singleton		WP_093291618.1	NZ_FNPL01000007.1	Thermoactinomyces sp. DSM 45892	95	MNKRMLGALLGFGALAFVFSFSGGGILSLADTFGISLSKASTILSYIEVAATWPTITAIIAGIVGAGWGAAAVAACVAMAKKQLAKYGRHAALTY
Singleton		WP_000859781.1	NZ_LABS01000107.1	Bacillus cereus WSBC 10035	69	MKTVMIRSLIGCSAATASTIIDYMDWISYASLLMSLTGIGASASAAVWAYRATILGMTRMGKRAAANAL
Singleton	Aureocyclicin 4185	WP_032495770.1	NZ_NWUN01000021.1	Staphylococcus aureus 4185	64	f1628
Singleton		WP_015076909.1	NC_019425.2	Carnobacterium maltaromaticum LMA28	72	MSDLIMEIASSMGISWGVASKVIDLVLAGSSAWAIVAAIVSGGGIIAIGAVAIKALIQSKLKQMGRAAVITW
Singleton	Leucocyclicin Q	BAP16064.1	AB795997.1	Leuconostoc mesenteroides TK41401	63	MFLVNQLGISKSLANTILGAIAVGNLASWLLALVPGPGWATKAALATAETIVKHEGKAAAIAW
Singleton		WP_013709782.1	NC_015391.1	Carnobacterium sp. 17-4	72	MIELTMELMNSMNIGRSTATHVIDLAVAGASAWAIVASIAAGGGIIAIGAVAVRTLIKSKLKKLGYTALVAW
Singleton	Garvicin ML	WP_003134488.1	NZ_AMQS01000001.1	Lactococcus garvieae DCC43	63	MFDLVATGMAAGVAKTIVNAVSAGMDIATALSLFSGAFTAAGGIMALIKKYAQKKLWKQLIAA
Singleton		WP_162877051.1	NZ_QURG01000024.1	Aeribacillus pallidus W-12	113	MIQAYNKKLIGIVAFLMALAAWTYFMGTTESVVTAVSTQGISDGFLLDLATNLRISERTAYAVIGVILVTSDVLTAISLIAAIIGGVGLITAGMVQTAKYLAKKKGKEYAAKW
Singleton		WP_144486042.1	NZ_VIWS01000006.1	Bacillus safensis 3300	99	MGLSTRQKLFGFGFISIIATIVVTSVAFISVSQNFLVAKLGIEISTAETIADLIMAGGTVATIIGIVGATTGVGLALAGAIGALKAIAKAQGRKAVINY
Singleton		WP_145464398.1	NZ_VELW01000013.1	Staphylococcus hominis DE0132	49	MGTLIRIAARLGSKGTKWLWANKGKVWGWIKDGVVFDTIVRRIKERVGE
Singleton		WP_025025364.1	NZ_BCWC01000002.1	Lactobacillus nodensis DSM 19682 = JCM 14932 = NBRC 107160	91	MKNNLSVKYVLNKYEIATIVSFVLLGLMLTTVHVIWIAGLFGIHLDNSLESKLVSGILNGGSAAGVFAAMLGITLPAWAAAAATAMGATAA

## Sheet: Sheet 2
Table S2. List of query sequence accession numbers.
Bacteriocin	Transporter Accession Number
Enterocin AS-48	CAA72918.1
Circularin A	WP_077869166.1
Uberolysin	ABG48504.1
Carnocyclin A	ADO17955.1
Enterocin NKR-5-3B	BAT21393.1
Pumilarin	WP_024718786.1
Garvicin ML	EKF52514.1
Aureocyclicin 4185	ATV90642.1
Leucocyclicin Q	BAP16063.1
Amylocyclicin CMW1	WP_045509387.1
Amylocyclicin	WP_012118341.1
BacB	BAA24806.1
Thermocin485	WP_095858953.1
Acidocin B	AJP07152.1
Gassericin A	BAG66057.1
Butyrivibriocin AR10	AAC69558.2
Plantaricyclin A	PCL98049.1
Plantacyclin B21AG	AUT20091.1
Paracyclicin	BAN73150.1
